# Supplementary material for: Preliminary Feasibility of Near-Infrared Spectroscopy to Authenticate Grazing in Dairy Goats through Milk and Faeces Analysis
Source: Animals (Basel). 2023 Jul 28;13(15):2440. doi: 10.3390/ani13152440 (PMC10417735; doi:10.3390/ani13152440)
Supplement: Supplementary file 1 [file animals-13-02440-s001.zip]

Archive with 1 entries (1 files):
- animals-2496485-supplementary.pdf
